# Supplementary material for: Exosome Biogenesis: Meta-Analysis of Intraluminal Vesicle Size Across Species
Source: Int J Mol Sci. 2026 Mar 31;27(7):3176. doi: 10.3390/ijms27073176 (PMC13073769; doi:10.3390/ijms27073176)
Supplement: Supplementary file 1 [file ijms-27-03176-s001.zip]

Archive with 1 entries (1 files):
- ijms-4141942-supplementary.pdf
